# Supplementary material for: The thermodynamic opportunities hypothesis: Metabolic temperature insensitivity across flatfish species
Source: Sci Adv. 2026 Feb 25;12(9):eadz0425. doi: 10.1126/sciadv.adz0425 (PMC12935043; doi:10.1126/sciadv.adz0425)
Supplement: Supplementary file 2 — Tables S1 and S2 [file sciadv.adz0425_tables_s1_and_s2.zip]

Archive with 2 entries (2 files):
- adz0425_table_s2.xlsx
- adz0425_table_s1.xlsx
