# Supplementary material for: The thermodynamic opportunities hypothesis: Metabolic temperature insensitivity across flatfish species
Source: Sci Adv. 2026 Feb 25;12(9):eadz0425. doi: 10.1126/sciadv.adz0425 (PMC12935043; doi:10.1126/sciadv.adz0425)
Supplement: Supplementary file 2 — Tables S1 and S2 [file sciadv.adz0425_tables_s1_and_s2.zip › adz0425_table_s2.xlsx]

## Sheet: Sheet1
Species	Common name	Citations	SMR	SMR	Temp	Temp	Mass	SMR	E	b
(Gray studies excluded)			(µmol/g*h)	per individual	(°C)	(preferred, fishbase)	(g)	^M-0.25	Temp Coefficient	Mass coefficient
Scopthalmus maximus	Turbot	Brown et al., 1984	1.53722	443.95	7.5	9.4	288.8	1.68511		-0.184
Scopthalmus maximus	Turbot	Brown et al., 1984	1.89974	578.091	9.5	9.4	304.3	2.1099		-0.251
Scopthalmus maximus	Turbot	Brown et al., 1984	2.45058	854.027	11.5	9.4	348.5	2.81554		-0.257
Scopthalmus maximus	Turbot	Brown et al., 1984	3.10223	922.914	13.5	9.4	297.5	3.42601		-0.274
Scopthalmus maximus	Turbot	Brown et al., 1984	4.47759	1169.55	15.5	9.4	261.2	4.78663		-0.289
Scopthalmus maximus	Turbot	Burel et al., 1996	2.34	210.6	8	9.4	90	1.91654
Scopthalmus maximus	Turbot	Burel et al., 1996	3.21241	289.117	11	9.4	90	2.63108
Scopthalmus maximus	Turbot	Burel et al., 1996	5.48238	493.414	14	9.4	90	4.49027
Scopthalmus maximus	Turbot	Burel et al., 1996	6.22047	559.842	17	9.4	90	5.09479
Scopthalmus maximus	Turbot	Burel et al., 1996	1.58475	396.187	11	9.4	250	1.67567
Scopthalmus maximus	Turbot	Burel et al., 1996	2.46649	616.622	14	9.4	250	2.60799
Scopthalmus maximus	Turbot	Burel et al., 1996	2.96518	741.295	17	9.4	250	3.1353
Scopthalmus maximus	Turbot	Burel et al., 1996	3.27232	818.08	20	9.4	250	3.46006
Scopthalmus maximus	Turbot	Burel et al., 1996	1.28162	704.892	11	9.4	550	1.65041
Scopthalmus maximus	Turbot	Burel et al., 1996	1.73241	952.826	14	9.4	550	2.23092
Scopthalmus maximus	Turbot	Burel et al., 1996	1.49706	823.385	17	9.4	550	1.92785
Scopthalmus maximus	Turbot	Burel et al., 1996	1.51707	834.387	20	9.4	550	1.95361
Scopthalmus maximus	turbot	Imsland et al., 2001	2.375	18.2875	10	9.4	7.7	1.05203
Scopthalmus maximus	turbot	Imsland et al., 2001	4.21875	32.4844	14	9.4	7.7	1.86874
Scopthalmus maximus	turbot	Imsland et al., 2001	5.0625	38.9813	18	9.4	7.7	2.24249
Scopthalmus maximus	turbot	Imsland et al., 2001	10.2812	79.1656	22	9.4	7.7	4.55419
Scopthalmus maximus	Turbot	Cunha et al., 2007			18	9.4
Scopthalmus maximus	Turbot	Dietz et al. 2013	1.06	173.84	16.5	9.4	164	1.00869
Scopthalmus maximus	turbot	Jia et al., 2021	1.40625	239.062	18	9.4	170	1.35
Scopthalmus maximus	tubot	Mallekh and Lagardere, 2002	0.426116	191.752	6	9.4	450	0.521884	0.66
Scopthalmus maximus	tubot	Mallekh and Lagardere, 2002	0.644215	289.897	10	9.4	450	0.789
Scopthalmus maximus	tubot	Mallekh and Lagardere, 2002	0.8625	388.125	14	9.4	450	1.05634
Scopthalmus maximus	tubot	Mallekh and Lagardere, 2002	1.23969	557.859	18	9.4	450	1.5183
Scopthalmus maximus	tubot	Mallekh and Lagardere, 2002	1.97381	888.213	22	9.4	450	2.41741
Scopthalmus maximus	tubot	Maxime et al., 2000	1.34	1876	17	9.4	1400	2.17961
Scopthalmus maximus	turbot	Pichavant et al., 2000	2	240	17	3.4	120	1.76022
Scopthalmus maximus	turbot	Waller, 1992	1.03125	103.125	9	9.4	100	0.867174	0.31	-0.3
Scopthalmus maximus	turbot	Waller, 1992	1.3375	133.75	13	9.4	100	1.1247
Scopthalmus maximus	turbot	Waller, 1992	1.78125	178.125	16	9.4	100	1.49785
Scopthalmus maximus	turbot	Waller, 1992	1.875	187.5	21	9.4	100	1.57668
Scopthalmus maximus	turbot	Waller, 1992	1.90625	190.625	23	9.4	100	1.60296
Scopthalmus rhombus	Brill	Fishbase	4.63125		18.5		145
Scopthalmus rhombus	Brill		5.2		18.5		70
Scopthalmus rhombus	Brill		6.84063		18.5		50
Paralichthys dentata	Summer flounder	Schweiterman et al., 2019	1.375	495	22	19.1	360	1.59265	0.63
Paralichthys dentata	Summer flounder	Schweiterman et al., 2019	2.65625	956.25	30	19.1	360	3.07671
Paralycthes dentata	summer flounder	Caposella et al., 2012	1.41562	495.469	22	19.1	350	1.6282	0.69
Paralycthes dentata	summer flounder	Caposella et al., 2012	2.9	1015	30	19.1	350	3.33547
Paralichthys lethostigma	Southern Flounder	Del Toro-Silva et al 2008	10.875	163.125	23	23.9	15	5.69108
Paralichthys lethostigma	Southern Flounder	Del Toro-Silva et al 2008	8.0625	120.938	25	23.9	15	4.21925
Paralichthys lethostigma	Southern Flounder	Del Toro-Silva et al 2008	10.6875	160.312	27	23.9	15	5.59296
Paralichthys lethostigma	Southern Flounder	Del Toro-Silva et al 2008	11.4375	171.563	29	23.9	15	5.98544
Paralichthys lethostigma	Southern Flounder	Del Toro-Silva et al 2008	13.3125	199.688	31	23.9	15	6.96667
Paralichthys lethostigma	Southern Flounder	Del Toro-Silva et al 2008	11.8125	177.188	33	23.9	15	6.18169
Paralichthys lethostigma	Southern Flounder	van Maaren et al., 1999	2.53125	13.9219	13	9.4	5.5	1.03079
Paralichthys lethostigma	Southern Flounder	van Maaren et al., 1999	3.1875	17.5312	17	9.4	5.5	1.29803
Paralichthys lethostigma	Southern Flounder	van Maaren et al., 1999	4.875	26.8125	21	9.4	5.5	1.98522
Paralichthys lethostigma	Southern Flounder	van Maaren et al., 1999	7.5	41.25	24	9.4	5.5	3.05418
Paralichthys lethostigma	Southern Flounder	van Maaren et al., 1999	8.34375	45.8906	29	9.4	5.5	3.39777
Paralichthys lethostigma	Southern Flounder	Taylor and Miller, 2001	3.57143	6.42857	25	23.9	1.8	1.10003
Paralichthys olivaceus	Olive flounder	Oh et al., 2012	11.0938		15	18.8	9.1	5.12367		-0.23
Paralichthys olivaceus	Olive flounder	Oh et al., 2012	5.15313		15	18.8	266.5	5.53653
Paralichthys olivaceus	Olive flounder	Oh et al., 2012	14.3406		20	18.8	9.1	6.62325		-0.18
Paralichthys olivaceus	Olive flounder	Oh et al., 2012	7.77813		20	18.8	266.4	8.35605
Paralichthys olivaceus	Olive flounder	Oh et al., 2012	19.9375		25	18.8	9.1	9.20817		-0.21
Paralichthys olivaceus	Olive flounder	Oh et al., 2012	9.75625		25	18.8	266.4	10.4812
Paralichthys olivaceus	Olive flounder	Kim et al., 1995	1.95	6.513	15	18.8	3.34	0.700993	0.83
Paralichthys olivaceus	Olive flounder	Kim et al., 1995	3.15	10.521	16	18.8	3.34	1.13237
Paralichthys olivaceus	Olive flounder	Kim et al., 1995	4.25446	14.2099	18	18.8	3.34	1.52941
Paralichthys olivaceus	Olive flounder	Kim et al., 1995	6.65429	22.2253	20	18.8	3.34	2.39211
Paralichthys olivaceus	Olive flounder	Kim et al., 1995	8.94598	29.8796	22	18.8	3.34	3.21593
Paralichthys olivaceus	Olive flounder	Kim et al., 1995	12.4246	41.498	24	18.8	3.34	4.46642
Paralichthys olivaceus	Olive flounder	Lee, 2015	3.18688	956.062	25	18.8	300	3.52686
Paralichthys olivaceus	Olive flounder	Lee, 2015	2.67437	802.312	20	18.8	300	2.95968	0.2
Paralichthys olivaceus	Olive flounder	Lee, 2015	2.46656	739.969	15	18.8	300	2.7297
Paralichthys olivaceus	Olive flounder	Lee, 2015	2.19281	657.844	12	18.8	300	2.42675
Paralycthyes olivaceus	Japanese flouner	Hishida et al., 1998	1.9	1052.6	25	18.8	554	2.45117
Paralichthys olivaceus	Olive flounder	Rupia et al., 2016	0.9375	95.625	18	18.8	102	0.792253
Paralichthys olivaceus	Olive flounder	Liu et al., 1997	3.375	195.75	20	18.8	58	2.4767		-0.357
Paralichthys olivaceus	Japanese flounder	Honda, 1987	1.13393	496.887	20	18.8	438.2	1.37958
Paralichthys californicus	california halibut	Merino et al., 2009	14.8438		21	19.8	3.2	5.27927		-0.24
Paralichthys californicus	california halibut	Merino et al., 2009	13.6719		21	19.8	4.4	5.26543
Paralichthys californicus	california halibut	Merino et al., 2009	11.4583		21	19.8	6.2	4.80797
Paralichthys californicus	california halibut	Merino et al., 2009	11.5885		21	19.8	7.5	5.09961
Paralichthys californicus	california halibut	Merino et al., 2009	10.026		21	19.8	9.2	4.64322
Paralichthys californicus	california halibut	Merino et al., 2009	10.026		21	19.8	11.8	4.94131
Paralichthys californicus	california halibut	Merino et al., 2009	16.1458		21	19.8	12.5	8.07292
Paralichthys californicus	california halibut	Merino et al., 2009	9.63542		21	19.8	14.2	4.97376
Paralichthys californicus	california halibut	Merino et al., 2009	5.33854		21	19.8	110.5	4.60263
Paralichthys californicus	california halibut	Merino et al., 2009	5.85938		21	19.8	113.3	5.08336
Paralichthys californicus	california halibut	Merino et al., 2009	7.8125		21	19.8	120.1	6.8773
Paralichthys californicus	california halibut	Merino et al., 2009	5.85938		21	19.8	131.6	5.27725
Paralichthys californicus	california halibut	Merino et al., 2009	5.33854		21	19.8	133	4.8209
Paralichthys californicus	california halibut	Merino et al., 2009	5.98958		21	19.8	141.6	5.49421
Paralichthys californicus	california halibut	Merino et al., 2009	5.59896		21	19.8	165.6	5.3409
Citharichthys sordidus	Pacific sanddab	Onukwufor and Wood, 2022	1.005		7	10.3	178	0.976143
Citharichthys sordidus	Pacific sanddab	Onukwufor and Wood, 2022	2.178		12	10.3	178	2.11546
Citharichthys sordidus	Pacific sanddab	Onukwufor and Wood, 2022	3.106		17	10.3	178	3.01682
Citharichthys stigmaeus	Speckled sanddab	Hickman, 1959	2.34	8.4	15	8.9	8	1.05
Citharichthys stigmaeus	Speckled sanddab	Present study	0.88	3.52	10	8.9	4	0.88	0.538
Citharichthys stigmaeus	Speckled sanddab	Present study	1.095	5.85008	15	8.9	5.34254	1.095
Citharichthys stigmaeus	Speckled sanddab	Present study	1.835	8.808	18	8.9	4.8	1.835
Pleuronectes platessa	Common Plaice	Bergsson et al., 2019	0.634375	157.325	10	10.2	248	0.669424
Pleuronectes platessa	Common Plaice	Edwards et al., 1969	4.46429	44.6429	10	10.2	10	2.11103	0.97	-0.28
Pleuronectes platessa	Common Plaice	Edwards et al., 1969	8.92857	44.6429	15	10.2	5	3.55032
Pleuronectes platessa	Common Plaice	Edwards et al., 1969	2.67857	13.3929	5	10.2	5	1.06509
Pleuronectes platessa	Common Plaice	Edwards et al., 1969			20	10.2	1.4
Pleuronectes platessa	Common Plaice	Fonds et al 1992	0.690499	69.0499	2	10.2	100	0.580638	0.51	-0.22
Pleuronectes platessa	Common Plaice	Fonds et al 1992	1.06041	106.041	6	10.2	100	0.891694
Pleuronectes platessa	Common Plaice	Fonds et al 1992	1.45498	145.498	10	10.2	100	1.22349
Pleuronectes platessa	Common Plaice	Fonds et al 1992	1.92353	192.353	14	10.2	100	1.61749
Pleuronectes platessa	Common Plaice	Fonds et al 1992	2.26878	226.878	18	10.2	100	1.90781
Pleuronectes platessa	Common Plaice	Fonds et al 1992	3.18123	318.123	22	10.2	100	2.67508
Pleuronectes platessa	Common Plaice	Jobling, 1982	2.225	111.25	10	10.2	50	1.57331	0.34	-0.376
Pleuronectes platessa	Common Plaice	Jobling, 1982	2.57321	128.661	12	10.2	50	1.81954
Pleuronectes platessa	Common Plaice	Jobling, 1982	2.92946	146.473	14	10.2	50	2.07144
Pleuronectes platessa	Common Plaice	Jobling, 1982	3.07679	153.839	16	10.2	50	2.17562
Pleuronectes platessa	Common Plaice	Jobling, 1982	3.35089	167.545	18	10.2	50	2.36944
Pleuronectes platessa	Common Plaice	Jobling, 1982	3.65804	182.902	20	10.2	50	2.58662
Pleuronectes platessa	Common Plaice	Jobling, 1982	1.58482	79.2411	10	10.2	50	1.12064	0.4
Pleuronectes platessa	Common Plaice	Jobling, 1982	1.9683	98.4152	12	10.2	50	1.3918
Pleuronectes platessa	Common Plaice	Jobling, 1982	2.10893	105.446	14	10.2	50	1.49124
Pleuronectes platessa	Common Plaice	Jobling, 1982	2.42232	121.116	16	10.2	50	1.71284
Pleuronectes platessa	Common Plaice	Jobling, 1982	2.7	135	18	10.2	50	1.90919
Pleuronectes platessa	Common Plaice	Jobling, 1982	3.04464	152.232	20	10.2	50	2.15289
Pleuronectes platessa	Common Plaice	Steffensen et al 1982	0.758036	433.596	10	10.2	572	0.985783
Pleuronectes platessa	Common Plaice	Priede and Holliday, 1980	0.61	182.91	5	10.2	300	0.67	0.5
Pleuronectes platessa	Common Plaice	Priede and Holliday, 1980	0.99	357.3	10	10.2	360	1.15
Pleuronectes platessa	Common Plaice	Priede and Holliday, 1980	1.59	477.28	15	10.2	300	1.76
Pleuronectes platessa	Common Plaice	Steffensen et al., 1981	1.32857	498.214	10	19.1	375	1.55466
Pleuronectes putnami	Smooth flounder	Armstrong, 1995	4.28571	214.286	19	6	50	3.03046
Pleuronectes putnami	Smooth flounder	Armstrong, 1995	5.58036	279.018	19	6	50	3.94591
Lyopsetta exilis	Slender Sole	Chu and Gale, 2017	1	32	9	6.2	32	0.632456		-0.41
Platichthys stellatus	Starry Flounder	Jeong et al, 2009	3.07	807.41	25	3.2	263	3.28753
Platichthys stellatus	Starry Flounder	Jeong et al, 2009	2.68	704.84	20	3.2	263	3.28753
Platichthys stellatus	Starry Flounder	Jeong et al, 2009	2.33	612.79	15	3.2	263	2.4951
Platichthys stellatus	Starry Flounder	Dalla Valle et al., 2003	0.938	637.84	12	3.2	680	1.27372
Paralichthys stellatus	Starry Flounder	Watters and Smith, 1973	1.30982		11	3.27	1425	2.13997
Paralichthys stellatus	Starry Flounder	Watters and Smith, 1973	0.741964		9	3.27	1290	1.18242
Paralichthys stellatus	Starry Flounder	Watters and Smith, 1973	1.21607		16.6	3.27	1290	1.93798
Paralichthys stellatus	Starry Flounder	Watters and Smith, 1973	1.06607		9.5	3.27	1268	1.69164
Paralichthys stellatus	Starry Flounder	Watters and Smith, 1973	1.98482		17.8	3.27	1268	3.14952
Paralichthys stellatus	Starry Flounder	Watters and Smith, 1973	1.39286		10.2	3.27	1475	2.29534
Paralichthys stellatus	Starry Flounder	Watters and Smith, 1973	1.01786		11.2	3.27	1175	1.58467
Paralichthys stellatus	Starry Flounder	Watters and Smith, 1973	2.62232		20	3.27	1175	4.08261
Paralichthys stellatus	Starry Flounder	Watters and Smith, 1973	0.522321		11.8	3.27	1450	0.857082
Paralichthys stellatus	Starry Flounder	Watters and Smith, 1973	2.84464		19.5	3.27	1450	4.6678
Paralichthys stellatus	Starry Flounder	Watters and Smith, 1973	0.653571		11.4	3.27	1200	1.02289
Paralichthys stellatus	Starry Flounder	Watters and Smith, 1973	2.27411		19.8	3.27	1200	3.55917
Paralichthys stellatus	Starry Flounder	Watters and Smith, 1973	1.64196		12.3	3.27	1440	2.68966
Paralichthys stellatus	Starry Flounder	Watters and Smith, 1973	2.74018		19.8	3.27	1440	4.48861
Platichthys stellatus	Starry Flounder	Wood et al, 1979	1.23	840.766	9	3.27	683.55	1.6724
Platichthys stallatus	starry flounder	Hickman, 1959	1.25		10	3.27	200	1.25
Platichthys stallatus	starry flounder	Hickman, 1959	2.18		15	3.27	200	2.18
Platichthys flesus	Flounder	Duthie, 1981	0.556875	238.343	5	10.2	428	0.673537	0.46	-0.173
Platichthys flesus	Flounder	Duthie, 1981	1.14719	401.516	15	10.2	350	1.31945		-0.188
Platichthys flesus	Flounder	Duthie and Houlihan, 1982	0.454082	113.52	5	10.2	250	0.480133
Platichthys flesus	Flounder	Duthie and Houlihan, 1982	0.5	125	7	10.2	250	0.528686
Platichthys flesus	Flounder	Duthie and Houlihan, 1982	0.795918	198.98	9	10.2	250	0.841581
Platichthys flesus	Flounder	Duthie and Houlihan, 1982	0.928571	232.143	11	10.2	250	0.981845
Platichthys flesus	Flounder	Duthie and Houlihan, 1982	1.08163	270.408	13	10.2	250	1.14369
Platichthys flesus	Flounder	Duthie and Houlihan, 1982	1.20408	301.02	15	10.2	250	1.27316
Platichthys flesus	Flounder	Duthie and Houlihan, 1982	0.556122	139.031	5	10.2	250	0.588028
Platichthys flesus	Flounder	Duthie and Houlihan, 1982	0.678571	169.643	7	10.2	250	0.717502
Platichthys flesus	Flounder	Duthie and Houlihan, 1982	0.969388	242.347	9	10.2	250	1.025
Platichthys flesus	Flounder	Duthie and Houlihan, 1982	1.15816	289.541	11	10.2	250	1.22461
Platichthys flesus	Flounder	Duthie and Houlihan, 1982	1.7602	440.051	13	10.2	250	1.86119
Platichthys flesus	Flounder	Duthie and Houlihan, 1982	2.17857	544.643	15	10.2	250	2.30356
Platichthys flesus	Flounder	Fonds et al 1992	0.73982	73.982	2	10.2	100	0.622112	0.56	-0.22
Platichthys flesus	Flounder	Fonds et al 1992	1.08507	108.507	6	10.2	100	0.912431
Platichthys flesus	Flounder	Fonds et al 1992	2.09616	209.616	10	10.2	100	1.76265
Platichthys flesus	Flounder	Fonds et al 1992	2.56471	256.471	14	10.2	100	2.15666
Platichthys flesus	Flounder	Fonds et al 1992	3.20589	320.589	18	10.2	100	2.69582
Platichthys flesus	Flounder	Fonds et al 1992	3.45249	345.249	22	10.2	100	2.90319
Platichthys flesus	Flounder	Gaumet et al., 1995	1.98	5.94	16	10.2	3	0.692928
Platichthys flesus	flounder	Jorgensen and Mustafa, 1980	1.02679	205.357	10	10.2	200	1.02679
Platichthys flesus	flounder	Kerstens et al., 1979	1.20536	391.741	9	10.2	325	1.36091
Platichthys flesus	Flounder	Steffensen et al 1982	0.999107	493.559	10	10.2	494	1.25252
Pleuronichthys coenosus	C-O Turbot	Present study	2.4	9.36	12.5	7.1	3.9	0.89685
Hippoglossus hippoglossus L.	Atlantic halibut	Davenport et al., 1990	3.125	4278.12	10	3.4	1369	5.05468
Hippoglossus hippoglossus	Atlantic Halibut	Grans et al, 2014	2.37177	38.897	5	3.4	16.4	1.26919	0.35
Hippoglossus hippoglossus	Atlantic Halibut	Grans et al, 2014	3.80759	62.4444	10	3.4	16.4	2.03753
Hippoglossus hippoglossus	Atlantic Halibut	Grans et al, 2014	3.86794	63.4343	12	3.4	16.4	2.06982
Hippoglossus hippoglossus	Atlantic Halibut	Grans et al, 2014	3.99248	65.4767	14	3.4	16.4	2.13647
Hippoglossus hippoglossus	Atlantic Halibut	Grans et al, 2014	4.11702	67.5191	16	3.4	16.4	2.20311
Hippoglossus hippoglossus	Atlantic Halibut	Grans et al, 2014	4.94842	81.154	18	3.4	16.4	2.64801
Microstomus kitt	Lemon Sole	Davenport et al., 1990	3.30357	2603.21	10	9.4	788	4.65434
Microstomus kitt	Lemon Sole	Duthie, 1981	0.889687	222.422	5	9.4	250	0.94073	0.39	-0.32
Microstomus kitt	Lemon Sole	Duthie, 1981	1.02875	257.188	10	9.4	250	1.08777		-0.283
Microstomus kitt	Lemon Sole	Duthie, 1981	1.61844	356.056	15	9.4	220	1.65746		-0.217
Reinhardtius hippoglossoides	Greenhland Halibut	Dupont-Prinet et al 2013	0.563125	824.978	5	3	1465	0.926417
Reinhardtius hippoglossoides	Greenhland Halibut	Dupont-Prinet et al 2013	1.13125	102.944	5	3	91	0.929098
Reinhardtius hippoglossoides	Greenhland Halibut	Dupont-Prinet et al 2013	1.21219	96.975	5	3	80	0.964017
Reinhardtius hippoglossoides	Greenhland Halibut	Dupont-Prinet et al 2013	0.925	74	5	3	80	0.735625
Reinhardtius hippoglossoides	Greenhland Halibut	Dupont-Prinet et al 2013	0.994687	72.6122	5	3	73	0.773143
Reinhardtius hippoglossoides	Greenhland Halibut	Dupont-Prinet et al 2013	1	82	5	3	82	0.800195
Reinhardtius hippoglossoides	Greenhland Halibut	Ruth et al., 2023	0.475	451.25	0.1	3	950	0.701241	0.69
Reinhardtius hippoglossoides	Greenhland Halibut	Ruth et al., 2023	0.509375	592.913	2	3	1164	0.791167
Reinhardtius hippoglossoides	Greenhland Halibut	Ruth et al., 2023	0.70625	752.863	4	3	1066	1.0731
Reinhardtius hippoglossoides	Greenhland Halibut	Ruth et al., 2023	0.846875	869.741	6	3	1027	1.27484
Llmanda limanda	Common dab	Duthie, 1981	0.461562	184.625	5	10.2	400	0.548893	0.72	-0.228
Llmanda limanda	Common dab	Duthie, 1981	0.9	212.4	10	10.2	236	0.938022		-0.218
Llmanda limanda	Common dab	Duthie, 1981	1.30719	535.947	15	10.2	410	1.56414		-0.366
Limanda limanda	Common dab	Edwards et al., 1969	0.3125	1.5625	10	10.2	5	0.124261		-0.33
Limanda aspera	Yellowfin sole	Paul et al., 1990	1.02679	12.3214	4.5	3.4	12	0.50818
Limanda aspera	Yellowfin sole	Paul et al., 1990	0.803571	9.64286	4.5	3.4	12	0.397706
Limanda aspera	Yellowfin sole	Paul et al., 1990	0.758929	16.6964	4.5	3.4	22	0.437068
Limanda aspera	Yellowfin sole	Paul et al., 1990	0.714286	20	4.5	3.4	28	0.436922
Limanda aspera	Yellowfin sole	Paul et al., 1990	1.11607	33.4821	4.5	3.4	30	0.694568
Limanda aspera	Yellowfin sole	Paul et al., 1990	0.848214	25.4464	4.5	3.4	30	0.527872
Limanda aspera	Yellowfin sole	Paul et al., 1990	0.982143	30.4464	4.5	3.4	31	0.616251
Limanda aspera	Yellowfin sole	Paul et al., 1990	0.9375	66.5625	4.5	3.4	71	0.72365
Limanda aspera	Yellowfin sole	Paul et al., 1990	1.25	163.75	4.5	3.4	131	1.12453
Limanda aspera	Yellowfin sole	Paul et al., 1990	0.401786	84.375	4.5	3.4	210	0.406717
Limanda aspera	Yellowfin sole	Paul et al., 1990	1.16071	285.536	4.5	3.4	246	1.22237
Limanda aspera	Yellowfin sole	Paul et al., 1990	0.669643	205.58	4.5	3.4	307	0.745367
Limanda aspera	Yellowfin sole	Paul et al., 1990	0.714286	265.714	4.5	3.4	372	0.834162
Limanda aspera	Yellowfin sole	Paul et al., 1990	1.11607	13.3929	4.5	3.4	12	0.55237
Limanda aspera	Yellowfin sole	Paul et al., 1990	0.9375	29.0625	4.5	3.4	31	0.58824
Limanda aspera	Yellowfin sole	Paul et al., 1990	1.78571	173.214	4.5	3.4	97	1.49021
Limanda aspera	Yellowfin sole	Paul et al., 1990	1.51786	239.821	4.5	3.4	158	1.43099
Limanda aspera	Yellowfin sole	Paul et al., 1990	1.51786	292.946	4.5	3.4	193	1.5044
Limanda aspera	Yellowfin sole	Paul et al., 1990	1.33929	329.464	4.5	3.4	246	1.41042
Limanda aspera	Yellowfin sole	Paul et al., 1990	0.892857	273.214	4.5	3.4	306	0.993013
Limanda aspera	Yellowfin sole	Paul et al., 1990	0.457143	25.1429	1.5	3.4	55	0.331044	0.94
Limanda aspera	Yellowfin sole	Paul et al., 1990	0.751786	41.3482	3	3.4	55	0.544411
Limanda aspera	Yellowfin sole	Paul et al., 1990	1.07232	58.9777	5.5	3.4	55	0.77653
Limanda aspera	Yellowfin sole	Paul et al., 1990	1.57277	86.5022	8	3.4	55	1.13893
Limanda aspera	Yellowfin sole	Paul et al., 1990	1.96607	108.134	10	3.4	55	1.42375
Myzopsetta ferruginea	Yellowtail flounder	MacIsaac, 1996	1.25	220	2	3	176	1.21068	0.43
Myzopsetta ferruginea	Yellowtail flounder	MacIsaac, 1996	2.84375	500.5	14	3	176	2.75431
																8.92857	0.411134	21.717	5.46153
Rhombosolea tapirina	Greenback Flounder	Findlay, 2005	1.48656	260.148	5	16.6	175	1.43776
Rhombosolea tapirina	Greenback Flounder	Findlay, 2005	1.71781	300.617	7.5	16.6	175	1.66141
Rhombosolea tapirina	Greenback Flounder	Findlay, 2005	1.91094	334.414	10	16.6	175	1.8482
Rhombosolea tapirina	Greenback Flounder	Findlay, 2005	3.18	556.5	12.5	16.6	175	3.07559
Rhombosolea tapirina	Greenback Flounder	Findlay, 2005	3.49812	612.172	15	16.6	175	3.38328
Rhombosolea tapirina	Greenback Flounder	Findlay, 2005	3.83719	671.508	17.5	16.6	175	3.71121
Pseudopleuronectes americanus	Winter flounder	Armstrong, 1995	3.125	156.25	19	6.1	50	2.20971
Pseudopleuronectes americanus	Winter flounder	Armstrong, 1995	4.46429	223.214	19	6.1	50	3.15673
Pseudopleuronectes americanus	Winter flounder	Cech et al				6.1
Pseudopleuronectes americanus	Winter flounder	Hoff, 1967	3.88393	14.4482	12	6	3.72	1.43433	0.58
Pseudopleuronectes americanus	Winter flounder	Hoff, 1967	8.30357	31.7196	18	6	3.82	3.08691
Pseudopleuronectes americanus	Winter flounder	Hoff, 1967	11.3393	38.1	25	6	3.36	4.08238
Pseudopleuronectes americanus	Winter flounder	Voyer and Morrison, 1971	1.71875		10	6.1		1.71875
Pseudopleuronectes americanus	Winter flounder	Voyer and Morrison, 1971	3.03125		20	6.1		3.03125
Pseudopleuronectes americanus	Winter Flounder	MacIsaac, P. F. 1996	1.69	168.75	2	6.1	100	1.42
Pseudopleuronectes americanus	Winter Flounder	MacIsaac, P. F. 1996	4.09	409.38	11	6.1	100	3.44
Glyptocephalus cynoglossus	witch flounder	Moser et al., 1996	2.26	12.0458	6	7	5.33	0.91313
Parophyrs vetulus	English Sole	Cornett 2022	6.40625	32.0312	12	5.6	5	2.54735
Parophrys vetulus	English sole	Onukwufor and Wood, 2022	1.08		7	5.6	257	1.14987
Parophrys vetulus	English sole	Onukwufor and Wood, 2022	1.846		12	5.6	257	1.96543
Parophrys vetulus	English sole	Onukwufor and Wood, 2022	2.293		17	5.6	257	2.44135
Arnoglossus thori	Thor's Scaldfish	Morais, 1985	3.88393	3.88393	11	15.4	1	1.03279		-0.23
Arnoglossus thori	Thor's Scaldfish	Morais, 1985	5.44643	5.44643	19	15.4	1	1.44829		-0.3
Solea solea	Common sole	Cannas et al, 2013	1.43125	22.9	20	11.4	16	0.761181
Solea solea	Common sole	Couturier et al 2007	1.175	23.5	15	11.4	20	0.660751
Solea solea	Common sole	LeFrancois and Claireaux, 2003	0.5475	82.125	5	11.4	150	0.509506
Solea solea	Common sole	LeFrancois and Claireaux, 2003	0.713437	107.016	8	11.4	150	0.663928	0.39
Solea solea	Common sole	LeFrancois and Claireaux, 2003	1.02438	153.656	12	11.4	150	0.953288
Solea solea	Common sole	LeFrancois and Claireaux, 2003	1.02438	153.656	16	11.4	150	0.953288
Solea solea	Common sole	LeFrancois and Claireaux, 2003	1.48781	223.172	20	11.4	150	1.38457
Solea solea	Common sole	LeFrancois and Claireaux, 2003	1.65375	248.062	24	11.4	150	1.53899
Solea solea	Common sole	van den Thillart et al., 1994	1.2	114	20	11.4	95	0.996219
Solea senegalensis	Senegalese sole	Salas-Leiton et al., 2008	1.71875	120.312	19	18.8	70	1.32199
Solea senegalensis	Senegalese sole	Oliveira et al., 2023	4.68125	117.031	19	18.6	25	2.78349
Solea senegalensis	Senegalese sole	Oliveira et al., 2023	6.13906	153.477	23	18.6	25	3.65031
Solea senegalensis	Senegalese sole	Vinagre et al., 2013	3.177	7.3071	12	18.6	2.3	1.04038	0.477
Solea senegalensis	Senegalese sole	Vinagre et al., 2013	4.296	9.8808	15	18.6	2.3	1.40682
Solea senegalensis	Senegalese sole	Vinagre et al., 2013	6.718	15.4514	24	18.6	2.3	2.19996
Solea senegalensis	Senegalese sole	Vinagre et al., 2013	9.036	20.7828	27	18.6	2.3	2.95904
Hippoglossoides platessoides	American Plaice	MacIsaac, P. F. 1996	2.28125	228.125	2	5.6	100	1.91829
Hippoglossoides platessoides	American Plaice	MacKinnon, 1973	0.64		3		200	0.64
Brachirus		Edwards et al., 1971	2.84	568	28	28	200	2.84		-0.318
Synaptura		Edwards et al., 1971	2.09812	419.625	28	28	200	2.09812		-0.318
Buglossidium luteum	Solenette	Morais, 1985	2.0881	2.0881	11	10.6	1	0.555258		-0.248
Buglossidium luteum	Solenette	Morais, 1985	5.55587	5.55587	19	10.6	1	1.47739		-0.32
Cynoglossus punticeps	Speckled Tongue Sole	Edwards et al., 1971	2.1875	37.4062	15	28	17.1	1.18288
Cynoglossus punticeps	Speckled Tongue Sole	Edwards et al., 1971	2.5	42.75	20	28	17.1	1.35186
Cynoglossus punticeps	Speckled Tongue Sole	Edwards et al., 1971	3.4375	58.7813	22.5	28	17.1	1.85881
Cynoglossus punticeps	Speckled Tongue Sole	Edwards et al., 1971	5.3125	90.8438	25	28	17.1	2.8727
Cynoglossus punticeps	Speckled Tongue Sole	Edwards et al., 1971	5.9375	101.531	27.5	28	17.1	3.21067
Cynoglossus punticeps	Speckled Tongue Sole	Edwards et al., 1971	1.875	36	20	28	19.2	1.04368	0.31	-0.266
Cynoglossus punticeps	Speckled Tongue Sole	Edwards et al., 1971	3.75	72	25	28	19.2	2.08737
Cynoglossus punticeps	Speckled Tongue Sole	Edwards et al., 1971	4.0625	78	30	28	19.2	2.26132
Cynoglossus punticeps	Speckled Tongue Sole	Edwards et al., 1971	4.375	84	35	28	19.2	2.43526
Cynoglossus punticeps	Speckled Tongue Sole	Edwards et al., 1971	2.5	53.5	25	28	21.4	1.42984
Cynoglossus punticeps	Speckled Tongue Sole	Edwards et al., 1971	3.75	80.25	30	28	21.4	2.14475
Cynoglossus punticeps	Speckled Tongue Sole	Edwards et al., 1971	4.375	93.625	35	28	21.4	2.50221
Cynoglossus brevis	Tongue Sole	Edwards et al., 1971	1.875	12.5625	15	28	6.7	0.802163	0.63	-0.266
Cynoglossus brevis	Tongue Sole	Edwards et al., 1971	3.125	20.9375	20	28	6.7	1.33694
Cynoglossus brevis	Tongue Sole	Edwards et al., 1971	4.375	29.3125	25	28	6.7	1.87171
Cynoglossus brevis	Tongue Sole	Edwards et al., 1971	7.5	50.25	30	28	6.7	3.20865
Cynoglossus brevis	Tongue Sole	Edwards et al., 1971	2.5	32.75	15	28	13.1	1.26474	0.56
Cynoglossus brevis	Tongue Sole	Edwards et al., 1971	3.4375	45.0312	20	28	13.1	1.73901
Cynoglossus brevis	Tongue Sole	Edwards et al., 1971	5.9375	77.7812	25	28	13.1	3.00375
Cynoglossus brevis	Tongue Sole	Edwards et al., 1971	7.1875	94.1562	30	28	13.1	3.63612
Cynoglossus semilaevis	Tongue Sole	Tian et al., 2010	3.5	9.73	22	22	2.78	1.20177
Cynoglossus bilineatus	Fourlined tongue sole	Edwards et al., 1971			28	23.8		1.25
Cynoglossus lida	Roughscale Tongue Sole	Edwards et al., 1971			28	28.7		2.39
