# Supplementary material for: The thermodynamic opportunities hypothesis: Metabolic temperature insensitivity across flatfish species
Source: Sci Adv. 2026 Feb 25;12(9):eadz0425. doi: 10.1126/sciadv.adz0425 (PMC12935043; doi:10.1126/sciadv.adz0425)
Supplement: Supplementary file 2 — Tables S1 and S2 [file sciadv.adz0425_tables_s1_and_s2.zip › adz0425_table_s1.xlsx]

## Sheet: Sheet1
Suborder	Superfamily	Family	Species	Common name	Citation				Tpref	Capture latitude	Capture location	Trial Duration/Chamber Acclimation (h)	Acclimation Conditions				Include/exclude
						200g SMR at Tpref	E (eV)	SMR equation					Temp °C	Salinity	PO2 %	Comments
Pleuronectoidei	Pleuronectoidea	Scopthalmidae	Scopthalmus maximus	Turbot	Brown et al., 1984	0.767353	-0.51	0.39e^0.072T	9.4	hatchery	Hatchery, UK	0.5	Ambient/Seasonal		100	Fed to satiation, multiple fish per chamber	Exclude
	1				Dietz et al. 2013					hatchery	Hatchery, Norway	24	16.5	10, 20, 30	100	experimental diet, multiple fish per chamber,
					Imsland et al., 2001						scotland hatchery					Open respirometry, fed during trials, multiple fish	Exclude
					Jia et al., 2021						hatchery, China	8	18	30	100	2 wk acclimation, Multiple fish per chamber
					Mallekh and Lagardere, 2002					46.98	Hatchery, France	24	6 to 22			3 wk acclimation, 4 days food deprivation, multiple fish per chamber
					Maxime et al., 2000						Hatchery, Brest, France	24-48	17	34	varied	1 week acclimation, food deprivation, cannulated, blood sampled
					Pichavant et al., 2000						Brest, France Hatchery		17	34	varied	long acclimation to varied PO2, Multiple fish per chamber, open respirometry
					Waller, 1992						Hatchery, Kiel		8 to 24	13 to 21		4 wk acclimation,
					Burel et al., 1996						Brest, France Hatchery		11	34	>90	1 month lab acclimation, multiple fish per chamber, fed	Exclude
					Imsland et al., 1995											fed during respirometry trials	Exclude
					Gaumet et al., 1995						Brest, France Hatchery		16	35	100	Multiple fish per chamber, open respirometry
	Pleuronectoidea	Paralichthyidae	Paralichthys dentatus	summer flounder	Caposella et al., 2012	1.24521	-0.66	0.24e^0.086T	19.1	37.61	Hook and line, Tidal lagoon Wachapreague, Virginia		22	30	20-100	2 week acclimation, 36 hours fasted, cannulated
	2, 3, 4, 5, 6,				Schweiterman et al., 2019					37.5	Eastern Shore, VA	36	22	34	100-80	48 -h acclimation,
			Paralichthys lethostigma	Southern Flounder	Del Toro-Silva et al 2008	2.08	average of two at 25°C		23.9	35.7		1				2 wks at 6 mg/l	Exclude
					Taylor and Miller, 2001					35.38	Pamlico sound, NC	48	22	15	variable	multiple fish in each chamber, 2 weeks acclimation, 2 days fasted in experimental chambers
					van Maaren et al., 2000					35.4	hatchery in NC shipped to Japan	2 to 4	13-28	34		multiple fish in each chamber, two week acclimation,
			Paralichthys olivaceus	Japanese flounder	Hishida et al., 1998	1.92944	-0.55	0.48e^0.074T	18.8		hatchery, Japan	3	25			4 days acclimation, 24 h in chamber
					Kim et al., 1995						Yochon Hatchery, Korea		15-24		tested	14 day acclimation, Multiple fish per chamber, 24 hour fasted
					Lee, 2015							48	12 to 25	32	>65	3 wk acclimation, multiple fish per chamber
					Liu et al., 1997						hatchery, Japan	24	15		>70	acclimated to temp for 5 days, 36 h fasting, 15 h in chamber prior to start
					Oh et al., 2012						Korea					multiple fish per chamber, methods in Korean google translated	Exclude
					Honda, 1988								20		>70	constant flow respiration, fasted 70 h prior to trial, 4-8 h chamber acclimation, with sand
					Rupia et al., 2016						wild-caught, East China Sea	24	18	25		1 week acclimation, MMR followed by 24 h recovery to SMR
			Paralichthys californicus	California halibut	Merino et al., 2009				19.8		UC Davis	24	21		>65	flow-thru open respirometry, fish were fed daily during experiment, multiple fish in each chamber	Exclude
			Citharichthys sordidus	Pacific sanddab	Onukwufor and Wood, 2022	1.53715	-0.79	0.48e^0.113T	10.3	48.53	Barkley Sound, Bamfield, BC Canada		12	32	>80	7 day acclimation, multiple fish per chamber
			Citharichthys stigmaeus	Speckled sanddab	Present study	0.759176	-0.61	0.35e^0.087T	8.9	37	Monterey , CA, USA	12	10	34	100	24 hour lab acclimation
					Hickman, 1959
					Cornett et al., 2024					37	Elkhorn Slough, CA	6	12			1 month lab acclimation, 24 h fast prior to trials, no temperature data
	Pleuronectoidea	Pleuronectidae	Pleuronectes platessa	Plaice	Bergsson et al., 2019	1.0959	-0.58	0.47e^0.083T	10.2	55.77	Oresund strait Denmark	24	10	30	>95	12 wk lab acclimation, sandy bottom, 1 wk fast before trials
					Edwards et al., 1969					57.5	Loch Ewe Scotland	2	10		>80	closed respirometry, multiple fish per chamber, 7 day acclimation, chamber acclimation unknown
					Fonds et al 1992						Netherlands	5	seasonal		>80	held at ambient temp, fasted, multiple fish per chamber
					Jobling, 1982						Norway	18	10, 20			1 month acclimation at 10 or 20, then starved 48 h, then acclimated to chamber for 18 h prior to measurement
					Steffensen et al 1982					56.15	Bay of Aarhaus, Denmark	15	10	20	>90	1 week acclimation, 15 h chamber acclimation, starved, sand bottom acclimation and measurement
					Priede and Holliday, 1980					57.15	North Sea of Aberdeen	18	exp temp			30 day lab acclimation, 24 h starvation prior to trial, 18 h chamber acclimation,
			Pleuronectes putnami	American smooth flounder	Armstrong, 1995				19	43.07	Great Bay Estuary, New Hampshire	1	15	20	>75	Flow-thru, 2 weeks lab acclimated, starved, 1-h chamber acclimation, 1-h measurement	Exclude
			Lyopsetta exilis	slender sole	Chu and Gale, 2017	0.63	measured at 9°C		6.2	48.45	Sanich Island, British Columbia	24	9	32	100	1 month acclimation, 24 h fasted, 12 h min chamber acclimation
			Platichthys stellatus	starry flounder	Jeong et al, 2009						Korea					data available in abstract, accurate text translation unavailable	Exclude
					Dalla Valle et al., 2003	1.27	measured at 12C		3.27	48.55	San Juan Island, WA	24	12		70-90	1 week acclimation, surgical pressure sensor implant, 24 - h post-surgery recovery
					Watters and Smith, 1973					48.69	Eastsound, Orcas Island, WA					MO2 calculated from surgically implanted oxygen sensors	Exclude
					Hickman, 1959	1.25	measured at 15C					18	15	25	100	Standard metabolic rate, 18 h chamber acclimation, 3-4 days fasted, multiple fish per chamber
					Wood et al, 1979					48.69	Eastsound, Orcas Island, WA		9	27		MO2 calculated from surgically implanted oxygen sensors	Exclude
			Platichthys flesus	european flounder	Duthie, 1982	1.34793	-0.58	0.59e^0.081T	10.2	57.15	Don Estuary, Aberdeen		5, 15			2 months acclimation at test temp, 48 h fast prior to trial
					Fonds et al 1992						Netherlands	5	seasonal		>80	held at ambient temp, fasted, multiple fish per chamber
					Jorgensen and Mustafa, 1980						Lundeborg, Denmark	12	10	16		acclimation 5-8 days; in chamber overnight
					Kerstens et al., 1979						Bay of Aarhaus, Denmark	12	9	19	>90	acclimation in sand, overnight
					Duthie and Houlihan, 1982
					Gaumet et al., 1995						IFREMER, France		16	27		3-month acclimation to salinity, few details on respirometry methods.
					Steffensen et al 1982					56.15	Bay of Aarhaus, Denmark	15	10	20	>90	1 week acclimation, 15 h chamber acclimation, starved, sand bottom acclimation and measurement										1000	1000
																										1
			Pleuronichthys coenosus	C-O Sole	Present study	0.9	measured at 10C		7.1	33	Catalina Island	6 to 12	10	34	100	12 hours
			Hippoglossus hippoglossus	Atlantic Halibut	Davenport et al., 1990	5.05	measured at 10C		3.4		Troms, Norway	16	10		>90	Flo-thru, 6 h acclimation to chamber, weeks acclimation to lab,	outlier
					Grans et al, 2014	1.28487	-0.35	1.084e^0.05T	3.4		commercial supplier	24	6	32		24-h acclimation to chamber, 2 weeks at measurement temp, 40-h fasted
			Microstomus kitt	Lemon Sole	Davenport et al., 1990	4.65	measured at 10C		9.4		Troms, Norway	16	10		>90	Flo-thru, 6 h acclimation to chamber, weeks acclimation to lab,	outlier
					Duthie, 1982	1.16199	-0.39	0.68e^0.057T	9.4	57.15	Don Estuary, Aberdeen		5, 15			2 months acclimation at test temp, 48 h fast prior to trial
			Reinhardtius hippoglossoides	Greenland Halibut	Dupont-Prinet et al 2013	0.945858	-0.7	0.68e^0.11T	3	48.99	Rivi.re-au-Renard (Quebec, Canada),	42	5	28	100	acclimated several months, fasted 1 wk prior to trial, 6-hour chamber acclimation
					Ruth et al., 2023					64.1	Nuuk, Greenland		1.6	35		acclimated to measure temp for at least 5 days, fasted during acclimation, 10-15 h chamber acclimation
			Limanda limanda	Common Dab	Duthie, 1981	0.954283	-0.72	0.33e^0.10T	10.2	57.15	Don Estuary, Aberdeen		5, 15			2 months acclimation at test temp, 48 h fast prior to trial
					Edwards et al., 1969					57.5	Loch Ewe Scotland	2	10		>80	closed respirometry, multiple fish per chamber, 7 day acclimation, chamber acclimation unknown
			Limanda aspera	Yellowfin Sole	Paul et al., 1990	0.52		0.30e^0.16T	3.4	54.58	Berring Sea, Alaska	18-70	5.5		>50	acclimated to temp 1 month, 1 wk fast and chamber acclimation, flow-thru experiment
			Myzopsetta ferruginea	Yellowtail Flounder	MacIsaac et al., 1997	1.96	Measured at 2°C		3	45.09	Passamaquoddy Bay, New Brunswick		2		>60	Acclimated 1 month at each measurement temp, open (flow-thru) respirometry, multiple fish per chamber
			Rhombosolea tapirina	Greenback Flounder	Findlay, 2005	3.43387	-0.59	0.91e^0.08T	16.6	42	Commercial provider, Tazmania		15			flow-thru, multiple fish, 3 weeks acclimation to temp, surgical procedures	Exclude
			Pseudopleuronectes americanus	Winter Flounder	Armstrong, 1995	1.67	-0.33	1.26e^0.0467T	6.1	43.07	Great Bay Estuary, New Hampshire	1	15	20	>75	Flow-thru, 2 weeks lab acclimated, starved, 1-h chamber acclimation, 1-h measurement	Exclude
					Cech et al 1977						Casco Bay, ME	5	10	30	100	fasted 24 h prior to trial, cannulated, chamber acclimation overnight,	Exclude
					Hoff, 1967							>24	12 to 25		100 to lethal O2	Incomplete methods , 2 fish per chamber,
					Voyer and Morrison, 1971
					MacIsaac, et al., 1997					45.09	Passamaquoddy Bay, New Brunswick		2, 11, 14		>60	Acclimated 1 month at each measurement temp, open (flow-thru) respirometry, multiple fish per chamber
			Glyptocephalus cynoglossus	Witch Flounder	Moser et al., 1996	0.56		0.556759	7	35.22	Hatterus (HMS)	8	6		100 to 20	Deep-submersible collection (5-800 m), 24-h shipboard temp acclimation and fasted,
			Parophrys vetulus	English Sole	Cornett et al., 2024					37	Elkhorn Slough, CA	6	12			1 month lab acclimation, 24 h fast prior to trials, no temperature data
					Hickman, 1959							24	15			18-22 h chamber acclimation,
					Onukwufor and Wood, 2022	1.09581	-0.53	0.72*e^0.075T	5.6	48.53	Barkley Sound, Bamfield, BC Canada		12	32	>80	7 day acclimation, multiple fish per chamber
	Pleuronectoidea	Bothidae	Arnoglossus thori	Thor's scaldfish	Morais, 1985	1.44	Measured at 15°C		15.4	42.29	Banyuls Bay, France	1900-01-02	11 to 19			11°C captured in Jan/Feb, 24 h fast acclimation
	Soleoidea	Solidae	Solea solea	Common Sole	Cannas et al, 2013	0.725765	-0.31	0.46e^0.04T	11.4	52.13	Fish farm Netherlands	72	20	31	100	3 weeks lab acclimation, 24 h fasted prior to trial, MMR, recovery, then SMR
					Couturier et al 2007					46.19	Aiguillon Cove, Ile de Re´, France	48	17			3 weeks lab acclimation, 2 day acclimation to chamber,
					Van den Thillart et al., 1994
					LeFrancois and Claireaux, 2003					45.26	Girand Estuary (france)	48				10 day acclimation to test temp
			Solea senegalensis	Senegalese Sole	Salas-Leiton et al., 2008	1.59	-0.54	0.5e^0.06T	18.6	40	hatchery, Spain		19	32-38	100-80	multiple fish per chamber, stocking density study, 72 h fasted prior to trial
					Oliveira et al., 2023						Olhao, Portugal	2	19	35	70	30 days lab acclimation, fasted overnight	Exclude
					Vinagre et al., 2013						Tagus Estuary, Portugal		24		100	three wk lab acclimation, 24 h fast prior to trial, 2 h chamber acclimation
			Hippoglossoides platessoides	American Plaice	MacIsaac, et al., 1997	1.92	1.28	average of 2 at 3°C	5.6	45.09	Passamaquoddy Bay, New Brunswick		2, 11, 14		>60	Acclimated 1 month at each measurement temp, open (flow-thru) respirometry, multiple fish per chamber
					MacKinnon , 1973	0.64			5.6		St. Margaret's Bay, Nova Scota	24	1, 3, 6			1-2 week laboratory acclimation, 24 h fasted, continuous flow respirometry
			Brachirus spp.	Sole	Edwards et al., 1971	2.84	Measured at 28°C			9.9	Cochin Harbor, India		28			2-4 days laboratory acclimation and fasting, chamber acclimation unknown
			Synaptura spp.	Sole	Edwards et al., 1971	2.1	Measured at 28°C			9.9	Cochin Harbor, India		28			2-4 days laboratory acclimation and fasting, chamber acclimation unknown
			Buglossidium luteum	Solenette	Morais, 1985	1.2	Measured at 11°C		10.6	42.29	Banyuls Bay, France		11 to 19			11°C captured in Jan/Feb, 24 h fasting acclimation	Exclude
		Cynoglossidae	Cynoglossus punticeps	Speckled Tongue Sole	Edwards et al., 1971	1.93	-0.31	0.595e^0.042T	28	9.9	Cochin Harbor, India		28			2-4 days laboratory acclimation and fasting, chamber acclimation unknown
			Cynoglossus lida	Roughscale tongue sole	Edwards et al., 1971	2.39	Measured at 28		28.7	9.9	Cochin Harbor, India		28			2-4 days laboratory acclimation and fasting, chamber acclimation unknown
			Cynoglossus bilineatus	Fourlined tongue sole	Edwards et al., 1971	1.25	Measured at 28		23.8	9.9	Cochin Harbor, India		28			2-4 days laboratory acclimation and fasting, chamber acclimation unknown
			Cynoglossus semilaevis	Tongue Sole	Tian et al., 2010	1.2	Measured at 22°C		22	31	Hatchery, Yellow Sea China		22		>60	10 days lab acclimation, 4 h chamber acclimation
			Cynoglossus brevis	Tongue Sole	Edwards et al., 1971
